# Supplementary material for: Chrysogenones A–E: Malonyl-Modified Ergosterone Derivatives from Deep-Sea-Derived Penicillium sp. MCCC 3A00121 as Inhibitors of Renal Fibroblast Activation
Source: Mar Drugs. 2026 Mar 23;24(3):121. doi: 10.3390/md24030121 (PMC13027500; doi:10.3390/md24030121)
Supplement: Supplementary file 1 [file marinedrugs-24-00121-s001.zip]

Archive with 1 entries (1 files):
- marinedrugs-4192102-supplementary.pdf
